# Supplementary material for: Characterization of a membrane binding loop leads to engineering botulinum neurotoxin B with improved therapeutic efficacy
Source: PLoS Biol. 2020 Mar 17;18(3):e3000618. doi: 10.1371/journal.pbio.3000618 (PMC7077807; doi:10.1371/journal.pbio.3000618)
Supplement: S1 Data — (XLSX) [file pbio.3000618.s009.xlsx]

## Sheet: Fig.1I
	Fig.1I
	Response (nm)
	Concentration (μM)	Hc/B	Mean	S.D.
	10	-0.0474676	-0.0139977	0.032448
	10	0.0173214
	10	-0.0118468
	25	-0.039842	-0.0123375	0.0238327
	25	0.0022038
	25	0.0006258
	50	0.0284808	0.0033136	0.0277531
	50	0.0079112
	50	-0.0264512
	Response (nm)
	Concentration (μM)	Hc/C	Mean	S.D.
	10	0.123161	0.117866	0.0106964
	10	0.124882
	10	0.105555
	25	0.321688	0.326042	0.0262817
	25	0.354228
	25	0.302209
	50	0.613905	0.575775	0.0695645
	50	0.617937
	50	0.495482
	Response (nm)
	Concentration (μM)	Hc/D	Mean	S.D.
	10	-0.0057908	-0.00217195	0.0250549
	10	-0.0252207
	10	0.0244956
	25	0.0278306	0.0105696	0.0149599
	25	0.0013536
	25	0.00252474
	50	0.0623566	0.0308893	0.0273219
	50	0.0131952
	50	0.017116
	Response (nm)
	Concentration (μM)	Hc/DC	Mean	S.D.
	10	0.673693	0.534204	0.120984
	10	0.471112
	10	0.457808
	25	1.23452	1.13501	0.104821
	25	1.02558
	25	1.14494
	50	1.75251	1.74743	0.154059
	50	1.5909
	50	1.89889
	Response (nm)
	Concentration (μM)	Hc/G	Mean	S.D.
	10	0.0560412	0.0326353	0.0208357
	10	0.0161104
	10	0.0257544
	25	0.0890312	0.13424	0.0492865
	25	0.126906
	25	0.186782
	50	0.263634	0.2422	0.0211329
	50	0.221382
	50	0.241583

## Sheet: Fig.2E
	Fig.2E
	Response (nm)
	Concentration (μM)	Hc/DC WT	Mean	S.D.
	10	0.673693	0.534204	0.120984
	10	0.471112
	10	0.457808
	25	1.23452	1.13501	0.104821
	25	1.02558	1.13501	0.104821
	25	1.14494	1.13501	0.104821
	50	1.75251	1.74743	0.154059
	50	1.5909	1.74743	0.154059
	50	1.89889	1.74743	0.154059
	Response (nm)
	Concentration (μM)	Hc/DC Y1251A	Mean	S.D.
	10	0.132705	0.144384	0.0194301
	10	0.166813
	10	0.133632
	25	0.251638	0.264102	0.011432
	25	0.266571	1.13501
	25	0.274099	1.13501
	50	0.411108	0.397033	0.0345046
	50	0.357716
	50	0.422276
	Response (nm)
	Concentration (μM)	Hc/DC W 1252A	Mean	S.D.
	10	0.0884556	0.075604	0.0186569
	10	0.0841518
	10	0.0542046
	25	0.100985	0.115621	0.0270075
	25	0.146787	1.13501	0.104821
	25	0.0990904	1.13501	0.104821
	50	0.172751	0.176958	0.00481099
	50	0.175919	1.74743	0.154059
	50	0.182203	1.74743	0.154059
	Response (nm)
	Concentration (μM)	Hc/DC F1253A	Mean	S.D.
	10	0.132032	0.144669	0.0137528
	10	0.159316
	10	0.14266
	25	0.481108	0.399853	0.0797551
	25	0.396764	1.13501	0.104821
	25	0.321688	1.13501	0.104821
	50	0.851731	0.756511	0.114615
	50	0.629299	1.74743	0.154059
	50	0.788503	1.74743	0.154059

## Sheet: Fig.3D
	Fig.3D
	Response (nm)
	Concentration (μM)	Hc/B	Mean	S.D.
	10	-0.0474676	-0.0139977	0.032448
	10	0.0173214
	10	-0.0118468
	25	-0.039842	-0.00777413	0.0284242
	25	0.0143158	1.13501	0.104821
	25	0.0022038	1.13501	0.104821
	50	-0.0319904	-0.00998693	0.033429
	50	-0.0264512	1.74743	0.154059
	50	0.0284808	1.74743	0.154059
	Response (nm)
	Concentration (μM)	Hc/B W	Mean	S.D.
	10	0.0063956	0.0026163	0.0130941
	10	-0.0119518
	10	0.0134051
	25	0.0020058	0.0318378	0.0258353
	25	0.0467538	1.13501
	25	0.0467538	1.13501
	50	0.058586	0.0484555	0.00904459
	50	0.0411916
	50	0.0455888
	Response (nm)
	Concentration (μM)	Hc/B WW	Mean	S.D.
	10	0.104177	0.0988152	0.00464349
	10	0.0961158
	10	0.0961528
	25	0.29454	0.304774	0.0273439
	25	0.335759	1.13501	0.104821
	25	0.284023	1.13501	0.104821
	50	0.611786	0.596348	0.0562991
	50	0.643318	1.74743	0.154059
	50	0.533941	1.74743	0.154059

## Sheet: Fig.5A
	Fig.5A
	Intensity relative to total
	Concentration (μM)	Hc/B	Mean	S.D.
	Hc /B	0.361497	0.368887	0.0125163
		0.383338
		0.361826
	Hc/B W	0.481697	0.471901	0.00857724
		0.465737		0.104821
		0.468269		0.104821
	Hc/B WW	0.74832	0.756075	0.0277487
		0.786876	1.74743	0.154059
		0.733028	1.74743	0.154059

## Sheet: Fig.5C
	Fig.5C
	Time (days)	8pg									10pg									12.5pg										19.7pg									24.7pg
		Raw DAS number							Mean	SEM	Raw DAS number							Mean	SEM	Raw DAS number								Mean	SEM	Raw DAS number							Mean	SEM	Raw DAS number							Mean	SEM
	0	0	0	0	0	0	0	0	0	0	0	0	0	0	0		0	0	0	0	0	0	0	0		0	0	0	0	0	0	0	0	0	0	0	0	0	0	0	0	0	0		0	0	0
	1	1	1	0	0	0	0	1	0.428571	0.202031	0	0	1	1	1	1	1	0.714286	0.184428	1	2	1	1	2	1	1	1	1.25	0.163663	2	2	1	3	2	2	2	2	0.218218	2	2	2	3	2	2	1	2	0.218218
	2	1	1	0	1	0	0	1	0.571429	0.202031	0	1	2	1	2	1	2	1.28571	0.285714	1	3	2	2	3	1	2	1	1.875	0.295048	2	3	3	4	3	3	2	2.85714	0.26082	3	4	3	3	4	3	2	3.14286	0.26082
	3	1	1	0	1	0	0	1	0.571429	0.202031	0	0	1	1	1	1	1	0.714286	0.184428	1	2	2	2	3	1	1	1	1.625	0.263052	2	2	2	4	2	2	2	2.28571	0.285714	3	4	3	3	3	2	2	2.85714	0.26082
	4	1	1	0	1	0	0	1	0.571429	0.202031	0	0	1	1	1	1	1	0.714286	0.184428	1	2	2	2	2	1	1	1	1.5	0.188982	1	1	2	3	2	1	1	1.57143	0.297381	3	3	2	2	3	1	2	2.28571	0.285714
	5	1	1	0	1	0	0	0	0.428571	0.202031	0	0	1	1	1	1	0	0.571429	0.202031	1	2	2	2	1	1	1	0	1.25	0.25	2	1	2	2	1	1	2	1.57143	0.202031	2	2	2	2	2	1	1	1.71429	0.184428
	6	1	1	0	1	0	0	0	0.428571	0.202031	0	0	1	1	1	0	0	0.428571	0.202031	1	2	1	1	2	1	1	0	1.125	0.226582	1	1	2	2	1	1	2	1.42857	0.202031	2	2	2	2	1	1	1	1.57143	0.202031
	7	1	1	0	1	0	0	0	0.428571	0.202031	0	0	1	1	1	0	0	0.428571	0.202031	1	2	1	1	2	1	1	0	1.125	0.226582	1	1	2	1	1	1	2	1.28571	0.184428	2	2	1	2	1	1	1	1.42857	0.202031
	8	1	0	0	0	0	0	0	0.142857	0.142857	0	0	0	1	0	0	0	0.142857	0.142857	1	1	1	1	2	1	1	0	1	0.188982	1	0	2	1	1	1	2	1.14286	0.26082	2	2	1	2	1	1	0	1.28571	0.285714
	9	0	0	0	0	0	0	0	0	0	0	0	0	1	0	0	0	0.142857	0.142857	0	1	0	1	1	0	0	0	0.375	0.182981	1	0	1	1	0	1	1	0.714286	0.184428	1	1	1	1	1	1	0	0.857143	0.142857
	10										0	0	0	1	0	0	0	0.142857	0.142857	0	1	0	1	1	0	0	0	0.375	0.182981	1	0	1	1	0	1	1	0.714286	0.184428	0	1	1	1	0	0	0	0.428571	0.202031
	11										0	0	0	1	0	0	0	0.142857	0.142857	0	1	0	0	1	0	0	0	0.25	0.163663	0	0	1	1	0	0	1	0.428571	0.202031	0	1	0	1	0	0	0	0.285714	0.184428
	12										0	0	0	1	0	0	0	0.142857	0.142857	0	1	0	0	1	0	0	0	0.25	0.163663	0	0	1	1	0	0	1	0.428571	0.202031	0	1	0	1	0	0	0	0.285714	0.184428
	14										0	0	0	1	0	0	0	0.142857	0.142857	0	1	0	0	0	0	0	0	0.125	0.125	0	0	1	1	0	0	1	0.428571	0.202031	0	1	0	1	0	0	0	0.285714	0.184428
	15										0	0	0	0	0	0	0	0	0	0	0	0	0	0	0	0	0	0	0	0	0	0	0	0	0	0	0	0	0	0	0	0	0	0	0	0	0

## Sheet: Fig.5D
	Fig.5D
	Time (days)	8pg									10pg										12.5pg									19.7pg									24.7pg
		Raw DAS number							Mean	SEM	Raw DAS number								Mean	SEM	Raw DAS number							Mean	SEM	Raw DAS number							Mean	SEM	Raw DAS number								Mean	SEM
	0	0	0	0	0	0	0	0	0	0	0	0	0	0	0	0	0	0	0	0	0	0	0	0	0	0	0	0	0	0	0	0	0	0	0	0	0	0	0	0	0	0	0	0	0	0	0	0
	1	0	1	1	0	0	0	0	0.285714	0.184428	1	1	1	0	1	1	1	1	0.875	0.125	2	2	4	2	1	1	1	1.85714	0.404061	2	2	3	2	1	3	3	2.28571	0.285714	2	3	3	3	3	4	2	3	2.875	0.226582
	2	1	1	2	0	0	0	0	0.571429	0.297381	2	1	1	1	2	1	1	1	1.25	0.163663	2	2	3	2	1	2	2	2	0.218218	3	3	4	3	2	4	4	3.28571	0.285714	4	3	4	3	3	4	3	4	3.5	0.188982
	3	1	1	2	0	1	0	1	0.857143	0.26082	2	1	2	1	1	1	1	1	1.25	0.163663	2	2	3	2	2	2	2	2.14286	0.142857	2	3	4	3	2	3	4	3	0.308607	4	3	4	3	4	4	4	4	3.75	0.163663
	4	1	1	1	0	1	1	1	0.857143	0.142857	1	1	2	0	1	1	1	1	1	0.188982	2	2	3	2	2	2	2	2.14286	0.142857	2	2	4	3	2	3	4	2.85714	0.340068	4	4	4	3	3	4	4	4	3.75	0.163663
	5	1	1	1	0	1	1	1	0.857143	0.142857	1	1	2	0	1	1	1	1	1	0.188982	2	2	3	2	2	2	1	2	0.218218	2	2	3	3	1	3	3	2.42857	0.297381	3	3	4	2	3	4	3	3	3.125	0.226582
	6	1	1	1	0	1	0	0	0.571429	0.202031	1	1	2	0	1	1	1	1	1	0.188982	1	2	3	2	1	1	1	1.57143	0.297381	2	2	3	3	1	3	2	2.28571	0.285714	3	3	4	2	2	4	3	3	3	0.267261
	7	1	1	0	0	0	0	0	0.285714	0.184428	1	0	2	0	0	0	1	1	0.625	0.263052	1	2	2	2	1	1	1	1.42857	0.202031	1	2	2	2	0	3	2	1.71429	0.359516	3	2	3	2	2	4	2	3	2.625	0.263052
	8	0	1	0	0	0	0	0	0.142857	0.142857	1	0	1	0	0	0	1	0	0.375	0.182981	1	2	2	1	1	1	1	1.28571	0.184428	1	2	2	2	0	2	2	1.57143	0.297381	2	2	2	2	2	3	2	3	2.25	0.163663
	9	0	1	0	0	0	0	0	0.142857	0.142857	1	0	1	0	0	0	1	0	0.375	0.182981	0	1	2	1	0	1	1	0.857143	0.26082	0	1	1	1	0	1	1	0.714286	0.184428	1	2	1	2	1	2	1	2	1.5	0.188982
	10	0	1	0	0	0	0	0	0.142857	0.142857	1	0	1	0	0	0	0	0	0.25	0.163663	0	1	2	1	0	0	0	0.571429	0.297381	0	1	1	1	0	1	1	0.714286	0.184428	1	2	1	2	1	2	1	2	1.5	0.188982
	11	0	1	0	0	0	0	0	0.142857	0.142857	1	0	1	0	0	0	0	0	0.25	0.163663	0	1	2	1	0	0	0	0.571429	0.297381	0	1	1	1	0	1	1	0.714286	0.184428	1	2	1	2	1	2	1	2	1.5	0.188982
	12	0	0	0	0	0	0	0	0	0	0	0	1	0	0	0	0	0	0.125	0.125	0	1	2	1	0	0	0	0.571429	0.297381	0	1	1	1	0	1	1	0.714286	0.184428	1	1	1	1	1	1	1	1	1	0
	14										0	0	1	0	0	0	0	0	0.125	0.125	0	1	2	1	0	0	0	0.571429	0.297381	0	1	1	1	0	1	0	0.571429	0.202031	0	1	1	1	1	1	1	1	0.875	0.125
	15										0	0	0	0	0	0	0	0	0	0	0	1	1	0	0	0	0	0.285714	0.184428	0	1	1	0	0	1	0	0.428571	0.202031	0	1	1	1	1	1	1	1	0.875	0.125
	16																				0	1	1	0	0	0	0	0.285714	0.184428	0	1	1	0	0	0	0	0.285714	0.184428	0	1	1	1	1	1	1	1	0.875	0.125
	17																				0	1	1	0	0	0	0	0.285714	0.184428	0	1	1	0	0	0	0	0.285714	0.184428	0	1	1	1	1	1	1	1	0.875	0.125
	19																				0	1	1	0	0	0	0	0.285714	0.184428	0	1	1	0	0	0	0	0.285714	0.184428	0	1	1	1	1	1	1	1	0.875	0.125
	20																				0	1	1	0	0	0	0	0.285714	0.184428	0	1	1	0	0	0	0	0.285714	0.184428	0	1	1	1	0	1	0	1	0.625	0.182981
	21																				0	1	1	0	0	0	0	0.285714	0.184428	0	1	1	0	0	0	0	0.285714	0.184428	0	0	0	1	0	1	0	0	0.25	0.163663
	23																				0	0	0	0	0	0	0	0	0	0	1	0	0	0	0	0	0.142857	0.142857	0	0	0	1	0	1	0	0	0.25	0.163663

## Sheet: Supp. Fig.5B
	Supp. Fig.5B
	Response (nm)
	Concentration (μM)	mutant 1	mutant 2	mutant 3	mutant 4	mutant 5
	10	0.258525	0.582597	0.278879	0.245357	0.391103
	10	0.252868	0.45825	0.331985	0.250057	0.335123
	10	0.276477	0.548654	0.354324	0.234423	0.333929
	Mean	0.262623	0.529834	0.321729	0.243279	0.353385
	S.D.	0.0123266	0.0642744	0.038754	0.00802162	0.03267
